# Supplementary material for: Poly[[(μ4-1,3,5-triamino-1,3,5-tride­oxy-cis-inositol)sodium] bromide]
Source: Acta Crystallogr Sect E Struct Rep Online. 2013 Mar 2;69(Pt 4):m185–6. doi: 10.1107/S1600536813005618 (PMC3629471; doi:10.1107/S1600536813005618)
Supplement: Supplementary file 1 [file e-69-0m185-sup1.cif]

##############################################################################
#                                                                            #
# This CIF contains the data in a paper accepted for publication in          #
# Acta Crystallographica Section E. It conforms to the requirements of       #
# Notes for Authors for Acta Crystallographica Section E, and has been       #
# peer reviewed under the auspices of the IUCr Commission on Journals.       #
#                                                                            #
# Full details of the Crystallographic Information File format               #
# are given in the paper "The Crystallographic Information File (CIF):       #
# a New Standard Archive File for Crystallography" by S. R. Hall, F. H.      #
# Allen and I. D. Brown [Acta Cryst. (1991), A47, 655-685].                  #
#                                                                            #
# The current version of the core CIF dictionary is obtainable from          #
# ftp://ftp.iucr.org/pub/cif_core.dic.                                       #
#                                                                            #
# Software is freely available for graphical display of the structure(s)     #
# in this CIF. For information consult the CIF software page                 #
# http://www.iucr.org/resources/cif/software.                                #
#                                                                            #
# This file may be used for bona fide research purposes within the           #
# scientific community so long as proper attribution is given to the journal # 
# article from which it was obtained.                                        #
#                                                                            #
##############################################################################
data_global
_audit_creation_method
                'from SHELXL-97 with Microsoft Word 2011 for Mac Version 14.1.4'
_journal_date_recd_electronic     2013-02-15
_journal_date_accepted     2013-02-26
_journal_name_full     'Acta Crystallographica, Section E'
_journal_year     2013
_journal_volume     69
_journal_issue      4
_journal_page_first     m185
_journal_page_last     m186
_journal_paper_category     QM
_journal_paper_doi     10.1107/S1600536813005618
_journal_coeditor_code     WM2727
_publ_contact_author_name     'Kaspar Hegetschweiler'
_publ_contact_author_address
;
Fachrichtung Chemie
Universit\"at des Saarlandes
Postfach 151150
D-66041 Saarbr\"ucken
Germany
;
_publ_contact_author_email     hegetschweiler@mx.uni-saarland.de
_publ_contact_author_fax     '0049-681-302-2663'
_publ_contact_author_phone     '0049-681-302-2715'
_publ_section_title
;
Poly[[(\m~4~-1,3,5-triamino-1,3,5-trideoxy-<i>cis</i>-inositol)sodium] bromide]
;
loop_
    _publ_author_name
    _publ_author_footnote
    _publ_author_address
    'Guido J. Reiss' .
;
Institut f\"ur Anorganische Chemie und Strukturchemie
Lehrstuhl II: Material- und Strukturforschung
Heinrich-Heine-Universit\"at D\"usseldorf
Universit\"atsstrasse 1
D-40225 D\"usseldorf
Germany
;
    'Hegetschweiler, Kaspar' .
;
Fachrichtung Chemie
Universit\"at des Saarlandes
Postfach 151150
D-66041 Saarbr\"ucken
Germany
;
data_I
_chemical_name_systematic
;
Poly[[(\m~4~-1,3,5-triamino-1,3,5-trideoxy-<i>cis</i>-inositol)sodium] bromide]
;
_chemical_name_common     ?
_chemical_formula_moiety     'C6 H15 N3 Na O3, Br'
_chemical_formula_sum     'C6 H15 Br N3 Na O3'
_chemical_formula_iupac     '[Na (C6 H15 N3 O3)] Br'
_chemical_formula_weight     280.10
_chemical_melting_point     ?
_symmetry_cell_setting     trigonal
_symmetry_space_group_name_H-M     'P 3 1 c'
_symmetry_space_group_name_Hall     'P 3 -2c'
loop_
    _symmetry_equiv_pos_as_xyz
    'x, y, z'
    '-y, x-y, z'
    '-x+y, -x, z'
    'y, x, z+1/2'
    'x-y, -y, z+1/2'
    '-x, -x+y, z+1/2'
_cell_length_a     8.0491(10)
_cell_length_b     8.0491(10)
_cell_length_c     8.8953(18)
_cell_angle_alpha     90.00
_cell_angle_beta     90.00
_cell_angle_gamma     120.00
_cell_volume     499.10(13)
_cell_formula_units_Z     2
_cell_measurement_reflns_used     99
_cell_measurement_theta_min     6.6
_cell_measurement_theta_max     14.9
_cell_measurement_temperature     153(2)
_exptl_crystal_description     block
_exptl_crystal_colour     colorless
_exptl_crystal_size_max     0.57
_exptl_crystal_size_mid     0.45
_exptl_crystal_size_min     0.28
_exptl_crystal_density_diffrn     1.864
_exptl_crystal_density_meas     ?
_exptl_crystal_density_method     'not measured'
_exptl_crystal_F_000     284
_exptl_absorpt_coefficient_mu     4.148
_exptl_absorpt_correction_type     integration
_exptl_absorpt_process_details
                              '(<i>XPREP</i>; Bruker, 2008) using indexed faces'
_exptl_absorpt_correction_T_min     0.1007
_exptl_absorpt_correction_T_max     0.3311
_exptl_special_details     ?
_diffrn_ambient_temperature     153(2)
_diffrn_radiation_type     MoK\a
_diffrn_radiation_wavelength     0.71073
_diffrn_radiation_source     'fine-focus sealed tube'
_diffrn_radiation_monochromator     graphite
_diffrn_measurement_device_type     'Siemens P4'
_diffrn_measurement_method     'omega scan'
_diffrn_detector_area_resol_mean     ?
_diffrn_reflns_number     3954
_diffrn_reflns_av_R_equivalents     0.0771
_diffrn_reflns_av_sigmaI/netI     0.0388
_diffrn_reflns_theta_min     2.92
_diffrn_reflns_theta_max     26.45
_diffrn_reflns_theta_full     26.45
_diffrn_measured_fraction_theta_max     1.000
_diffrn_measured_fraction_theta_full     1.000
_diffrn_reflns_limit_h_min     -9
_diffrn_reflns_limit_h_max     9
_diffrn_reflns_limit_k_min     -10
_diffrn_reflns_limit_k_max     10
_diffrn_reflns_limit_l_min     -11
_diffrn_reflns_limit_l_max     11
_diffrn_standards_number     3
_diffrn_standards_interval_count     100
_diffrn_standards_interval_time     ?
_diffrn_standards_decay_%     0
_refine_special_details
;
Refinement of <i>F</i>^2^ against ALL reflections. The weighted <i>R</i>-factor
<i>wR</i> and goodness of fit <i>S</i> are based on <i>F</i>^2^, conventional
<i>R</i>-factors <i>R</i> are based on <i>F</i>, with <i>F</i> set to zero for
negative <i>F</i>^2^. The threshold expression of <i>F</i>^2^ >
\s(<i>F</i>^2^) is used only for calculating <i>R</i>-factors(gt) <i>etc</i>.
and is not relevant to the choice of reflections for refinement.
<i>R</i>-factors based on <i>F</i>^2^ are statistically about twice as large
as those based on <i>F</i>, and <i>R</i>- factors based on ALL data will be
even larger.
;
_reflns_number_total     690
_reflns_number_gt     682
_reflns_threshold_expression     I>2sigma(I)
_refine_ls_structure_factor_coef     Fsqd
_refine_ls_matrix_type     full
_refine_ls_R_factor_all     0.0361
_refine_ls_R_factor_gt     0.0357
_refine_ls_wR_factor_gt     0.0778
_refine_ls_wR_factor_ref     0.0779
_refine_ls_goodness_of_fit_ref     1.051
_refine_ls_restrained_S_all     1.048
_refine_ls_number_reflns     690
_refine_ls_number_parameters     59
_refine_ls_number_restraints     3
_refine_ls_hydrogen_treatment     mixed
_refine_ls_weighting_scheme     calc
_refine_ls_weighting_details
         'calc w=1/[\s^2^(Fo^2^)+(0.0150P)^2^+2.0000P] where P=(Fo^2^+2Fc^2^)/3'
_atom_sites_solution_hydrogens     geom
_atom_sites_solution_primary     direct
_atom_sites_solution_secondary     difmap
_refine_ls_shift/su_max     0.000
_refine_ls_shift/su_mean     0.000
_refine_diff_density_max     0.419
_refine_diff_density_min     -0.552
_refine_ls_extinction_method     'SHELXL97 (Sheldrick, 2008)'
_refine_ls_extinction_coef     0.024(4)
_refine_ls_extinction_expression
                                  'Fc^*^=kFc[1+0.001xFc^2^\l^3^/sin(2\q)]^-1/4^'
_refine_ls_abs_structure_details     'Flack (1983), 340 Friedel pairs'
_refine_ls_abs_structure_Flack     -0.03(3)
loop_
    _atom_type_symbol
    _atom_type_description
    _atom_type_scat_dispersion_real
    _atom_type_scat_dispersion_imag
    _atom_type_scat_source
    'C' 'C' 0.0033 0.0016
                         'International Tables Vol C Tables 4.2.6.8 and 6.1.1.4'
    'H' 'H' 0.0000 0.0000
                         'International Tables Vol C Tables 4.2.6.8 and 6.1.1.4'
    'N' 'N' 0.0061 0.0033
                         'International Tables Vol C Tables 4.2.6.8 and 6.1.1.4'
    'O' 'O' 0.0106 0.0060
                         'International Tables Vol C Tables 4.2.6.8 and 6.1.1.4'
    'Na' 'Na' 0.0362 0.0249
                         'International Tables Vol C Tables 4.2.6.8 and 6.1.1.4'
    'Br' 'Br' -0.2901 2.4595
                         'International Tables Vol C Tables 4.2.6.8 and 6.1.1.4'
_computing_data_collection     'XSCANS (Siemens, 1994)'
_computing_cell_refinement     'XSCANS (Siemens, 1994)'
_computing_data_reduction     'XSCANS (Siemens, 1994) and XPREP (Bruker, 2008)'
_computing_structure_solution     'SHELXS97 (Sheldrick, 2008)'
_computing_structure_refinement     'SHELXL97 (Sheldrick, 2008)'
_computing_molecular_graphics     'DIAMOND (Brandenburg, 2012)'
_computing_publication_material
                            'SHELXL97 (Sheldrick, 2008) and PLATON (Spek, 2009)'
loop_
    _atom_site_type_symbol
    _atom_site_label
    _atom_site_fract_x
    _atom_site_fract_y
    _atom_site_fract_z
    _atom_site_U_iso_or_equiv
    _atom_site_adp_type
    _atom_site_calc_flag
    _atom_site_refinement_flags
    _atom_site_occupancy
    _atom_site_symmetry_multiplicity
    _atom_site_disorder_assembly
    _atom_site_disorder_group
    Na Na 0.3333 0.6667 0.1288(3) 0.0163(6) Uani d S 1 3 . .
    Br Br 1.0000 1.0000 0.22830(19) 0.0196(3) Uani d S 1 3 . .
    N N1 0.6544(6) 0.6032(6) 0.4871(4) 0.0180(8) Uani d D 1 1 . .
    H H1N 0.638(9) 0.569(8) 0.390(2) 0.027(15) Uiso d D 1 1 . .
    H H2N 0.768(4) 0.707(5) 0.508(7) 0.024(14) Uiso d D 1 1 . .
    C C1 0.4981(6) 0.6393(6) 0.5290(5) 0.0141(9) Uani d . 1 1 . .
    H H1 0.494(8) 0.637(8) 0.627(5) 0.017 Uiso d . 1 1 . .
    C C2 0.5288(6) 0.8341(6) 0.4803(5) 0.0144(9) Uani d . 1 1 . .
    H H2 0.638(8) 0.926(8) 0.526(6) 0.017 Uiso d . 1 1 . .
    O O1 0.5558(4) 0.8645(5) 0.3206(3) 0.0155(6) Uani d . 1 1 . .
    H H1O 0.6689 0.9049 0.2998 0.023(15) Uiso calc R 1 1 . .
loop_
    _atom_site_aniso_label
    _atom_site_aniso_U_11
    _atom_site_aniso_U_22
    _atom_site_aniso_U_33
    _atom_site_aniso_U_12
    _atom_site_aniso_U_13
    _atom_site_aniso_U_23
    Na 0.0170(9) 0.0170(9) 0.0148(13) 0.0085(5) 0.000 0.000
    Br 0.0178(3) 0.0178(3) 0.0232(4) 0.00892(14) 0.000 0.000
    N1 0.0150(18) 0.023(2) 0.0201(19) 0.0123(16) -0.0004(16) 0.0018(17)
    C1 0.016(2) 0.021(2) 0.0103(19) 0.0130(19) 0.0007(17) 0.0021(18)
    C2 0.016(2) 0.015(2) 0.0085(18) 0.0055(18) -0.0035(17) -0.0003(17)
    O1 0.0137(16) 0.0197(16) 0.0122(13) 0.0076(14) 0.0021(13) 0.0031(12)
_geom_special_details
;
All e.s.d.'s (except the e.s.d. in the dihedral angle between two l.s. planes)
are estimated using the full covariance matrix. The cell e.s.d.'s are taken
into account individually in the estimation of e.s.d.'s in distances, angles
and torsion angles; correlations between e.s.d.'s in cell parameters are only
used when they are defined by crystal symmetry. An approximate (isotropic)
treatment of cell e.s.d.'s is used for estimating e.s.d.'s involving l.s.
planes.
;
loop_
    _geom_bond_atom_site_label_1
    _geom_bond_atom_site_label_2
    _geom_bond_site_symmetry_2
    _geom_bond_distance
    _geom_bond_publ_flag
    Na O1 2_665 2.409(4) ?
    Na O1 . 2.409(4) ?
    Na O1 3_565 2.409(4) ?
    Na N1 5_564 2.556(4) ?
    Na N1 6_664 2.556(4) ?
    Na N1 4_554 2.556(4) ?
    N1 C1 . 1.473(5) ?
    N1 Na 4 2.556(4) ?
    N1 H1N . 0.895(10) ?
    N1 H2N . 0.900(10) ?
    C1 C2 . 1.523(6) ?
    C1 C2 3_565 1.526(6) ?
    C1 H1 . 0.87(5) ?
    C2 O1 . 1.440(5) ?
    C2 C1 2_665 1.526(6) ?
    C2 H2 . 0.91(6) ?
    O1 H1O . 0.8200 ?
loop_
    _geom_angle_atom_site_label_1
    _geom_angle_atom_site_label_2
    _geom_angle_atom_site_label_3
    _geom_angle_site_symmetry_1
    _geom_angle_site_symmetry_3
    _geom_angle
    _geom_angle_publ_flag
    O1 Na O1 2_665 . 75.37(13) ?
    O1 Na O1 2_665 3_565 75.37(13) ?
    O1 Na O1 . 3_565 75.37(13) ?
    O1 Na N1 2_665 5_564 94.37(12) ?
    O1 Na N1 . 5_564 164.19(15) ?
    O1 Na N1 3_565 5_564 90.53(12) ?
    O1 Na N1 2_665 6_664 90.53(12) ?
    O1 Na N1 . 6_664 94.37(12) ?
    O1 Na N1 3_565 6_664 164.19(15) ?
    N1 Na N1 5_564 6_664 97.78(14) ?
    O1 Na N1 2_665 4_554 164.19(15) ?
    O1 Na N1 . 4_554 90.53(12) ?
    O1 Na N1 3_565 4_554 94.37(12) ?
    N1 Na N1 5_564 4_554 97.78(14) ?
    N1 Na N1 6_664 4_554 97.78(14) ?
    C1 N1 Na . 4 116.3(3) ?
    C1 N1 H1N . . 107(4) ?
    Na N1 H1N 4 . 106(4) ?
    C1 N1 H2N . . 110(4) ?
    Na N1 H2N 4 . 103(4) ?
    H1N N1 H2N . . 114(5) ?
    N1 C1 C2 . . 114.6(4) ?
    N1 C1 C2 . 3_565 110.1(4) ?
    C2 C1 C2 . 3_565 113.7(4) ?
    N1 C1 H1 . . 106(4) ?
    C2 C1 H1 . . 107(4) ?
    C2 C1 H1 3_565 . 105(4) ?
    O1 C2 C1 . . 112.9(3) ?
    O1 C2 C1 . 2_665 109.1(4) ?
    C1 C2 C1 . 2_665 110.8(4) ?
    O1 C2 H2 . . 107(3) ?
    C1 C2 H2 . . 108(4) ?
    C1 C2 H2 2_665 . 109(3) ?
    C2 O1 Na . . 126.0(3) ?
    C2 O1 H1O . . 109.5 ?
    Na O1 H1O . . 114.4 ?
loop_
    _geom_torsion_atom_site_label_1
    _geom_torsion_atom_site_label_2
    _geom_torsion_atom_site_label_3
    _geom_torsion_atom_site_label_4
    _geom_torsion_site_symmetry_1
    _geom_torsion_site_symmetry_2
    _geom_torsion_site_symmetry_3
    _geom_torsion_site_symmetry_4
    _geom_torsion
    _geom_torsion_publ_flag
    Na N1 C1 C2 4 . . . 162.1(3) ?
    Na N1 C1 C2 4 . . 3_565 -68.3(4) ?
    N1 C1 C2 O1 . . . . 57.6(5) ?
    C2 C1 C2 O1 3_565 . . . -70.2(5) ?
    N1 C1 C2 C1 . . . 2_665 -179.8(3) ?
    C2 C1 C2 C1 3_565 . . 2_665 52.5(6) ?
    C1 C2 O1 Na . . . . 58.3(5) ?
    C1 C2 O1 Na 2_665 . . . -65.3(4) ?
    O1 Na O1 C2 2_665 . . . 41.5(3) ?
    O1 Na O1 C2 3_565 . . . -36.9(3) ?
    N1 Na O1 C2 5_564 . . . -9.3(6) ?
    N1 Na O1 C2 6_664 . . . 130.9(3) ?
    N1 Na O1 C2 4_554 . . . -131.3(3) ?
loop_
    _geom_hbond_atom_site_label_D
    _geom_hbond_atom_site_label_H
    _geom_hbond_atom_site_label_A
    _geom_hbond_site_symmetry_A
    _geom_hbond_distance_DH
    _geom_hbond_distance_HA
    _geom_hbond_distance_DA
    _geom_hbond_angle_DHA
    O1 H1O Br . 0.82 2.46 3.278(3) 175.3
    N1 H2N Br 4 0.900(10) 2.91(3) 3.696(4) 147(5)
_iucr_refine_instructions_details
;
 TITL facecorrect in P31c
CELL 0.71073   8.0490   8.0490   8.8950  90.000  90.000 120.000
ZERR    2.00   0.0011   0.0011   0.0018   0.000   0.000   0.000
LATT -1
SYMM -Y, X-Y, Z
SYMM -X+Y, -X, Z
SYMM Y, X, 0.5+Z
SYMM X-Y, -Y, 0.5+Z
SYMM -X, -X+Y, 0.5+Z
SFAC C H N O NA BR
UNIT 12 30 6 6 2 2
LIST 4 ! automatically inserted. Change 6 to 4 for CHECKCIF!!
OMIT -3
L.S. 7
BOND $H
EQIV $1 -x+y-1, -x+2, z
EQIV $2 x, y+1, z
EQIV $3 y, x+1, z-0.5
HTAB
ACTA
FMAP 2
PLAN -30
WGHT    0.015000    2.000000
EXTI    0.023538
FVAR       0.87428
NA    5    0.333333    0.666667    0.128762    10.33333    0.01701    0.01701 =
         0.01478    0.00000    0.00000    0.00851
BR    6    1.000000    1.000000    0.228303    10.33333    0.01784    0.01784 =
         0.02319    0.00000    0.00000    0.00892
N1    3    0.654385    0.603220    0.487096    11.00000    0.01502    0.02275 =
         0.02005    0.00179   -0.00040    0.01229
H1N   2    0.638103    0.569376    0.390075    11.00000    0.02666
H2N   2    0.768432    0.707061    0.508414    11.00000    0.02384
C1    1    0.498138    0.639325    0.529026    11.00000    0.01644    0.02055 =
         0.01031    0.00214    0.00066    0.01304
H1    2    0.494492    0.637227    0.626875    11.00000   -1.20000
C2    1    0.528839    0.834121    0.480273    11.00000    0.01638    0.01516 =
         0.00852   -0.00029   -0.00349    0.00552
H2    2    0.637879    0.926473    0.526012    11.00000   -1.20000
O1    4    0.555850    0.864472    0.320556    11.00000    0.01368    0.01965 =
         0.01223    0.00312    0.00206    0.00764
AFIX  83
H1O   2    0.668930    0.904867    0.299770    11.00000    0.02257
DFIX 0.90 0.01   N1 H1N   N1 H2N
HKLF 4
END
;
