# Supplementary material for: Poly[[(μ4-1,3,5-triamino-1,3,5-tride­oxy-cis-inositol)sodium] bromide]
Source: Acta Crystallogr Sect E Struct Rep Online. 2013 Mar 2;69(Pt 4):m185–6. doi: 10.1107/S1600536813005618 (PMC3629471; doi:10.1107/S1600536813005618)
Supplement: Supplementary file 2 [file e-69-0m185-Isup2.hkl]

# 
# h,k,l, Fc-squared, Fo-squared, sigma(Fo-squared) and status flag 
# 
data_I
_shelx_title ' facecorrect in P31c' 
_shelx_refln_list_code          4 
_shelx_F_calc_maximum      103.85 
_exptl_crystal_F_000       284.00 
_reflns_d_resolution_high  0.7977 
 
loop_ 
 _symmetry_equiv_pos_as_xyz 
 'x, y, z' 
 '-y, x-y, z' 
 '-x+y, -x, z' 
 'y, x, z+1/2' 
 'x-y, -y, z+1/2' 
 '-x, -x+y, z+1/2' 
 
_cell_length_a     8.0491 
_cell_length_b     8.0491 
_cell_length_c     8.8953 
_cell_angle_alpha  90.000 
_cell_angle_beta   90.000 
_cell_angle_gamma 120.000 
 
_shelx_F_squared_multiplier     1.000 
 
loop_ 
 _refln_index_h 
 _refln_index_k 
 _refln_index_l 
 _refln_F_squared_calc 
 _refln_F_squared_meas 
 _refln_F_squared_sigma 
 _refln_observed_status 
   0   1 -11       28.46       42.62      3.18 o 
   0   0 -10      836.32      954.94     28.30 o 
   0   1 -10      208.17      263.21      7.37 o 
   1   1 -10      562.05      685.61     43.29 o 
  -1   2 -10      605.43      717.20     38.51 o 
   0   2 -10      262.85      329.65     13.83 o 
   1   2 -10      213.68      279.74     15.61 o 
   2   2 -10      641.42      785.50     69.11 o 
  -1   3 -10      252.75      308.89     18.90 o 
   0   3 -10      297.60      398.13     25.56 o 
   1   3 -10      199.95      266.05     13.16 o 
  -2   4 -10      289.02      345.30     37.91 o 
  -1   4 -10      377.18      455.21     30.55 o 
   0   1  -9       32.28       37.76      1.98 o 
   0   2  -9       38.11       51.41      3.73 o 
   1   2  -9       99.69      116.64      5.01 o 
  -1   3  -9       97.00      106.60      6.13 o 
   0   3  -9       11.86       13.30      2.10 o 
   1   3  -9        1.91       -0.60      2.44 o 
   2   3  -9       39.71       50.19      3.23 o 
  -1   4  -9       91.82      103.58      7.86 o 
   0   4  -9       78.79       88.20      7.10 o 
   1   4  -9       11.80       14.19      3.09 o 
  -2   5  -9       27.47       33.22      3.52 o 
  -1   5  -9        8.34       12.21      3.24 o 
   0   5  -9       18.72       25.65      2.49 o 
   0   0  -8     1393.34     1456.02     39.44 o 
   0   1  -8      630.03      719.97     29.27 o 
   1   1  -8     1231.09     1485.19    110.97 o 
  -1   2  -8      224.77      269.46     25.06 o 
   0   2  -8      588.27      672.91     34.47 o 
   1   2  -8      530.00      603.81     34.97 o 
   2   2  -8     1072.54     1293.13    107.65 o 
  -1   3  -8     1041.12     1214.45     97.15 o 
   0   3  -8      888.52     1070.57     75.72 o 
   1   3  -8      269.94      344.92     12.70 o 
   2   3  -8      623.35      762.57     38.18 o 
   3   3  -8      168.71      220.41     22.32 o 
  -2   4  -8      322.40      342.51     61.50 o 
  -1   4  -8      399.73      443.28     34.51 o 
   0   4  -8      449.07      529.84     42.73 o 
   1   4  -8      468.10      577.00     40.85 o 
   2   4  -8      404.76      504.73     30.61 o 
   3   4  -8      213.08      268.53     20.86 o 
  -2   5  -8      391.00      456.25     35.62 o 
  -1   5  -8      457.62      530.18     43.77 o 
   0   5  -8      371.91      444.43     26.98 o 
   1   5  -8      250.11      317.43     20.90 o 
  -3   6  -8      804.19      921.92    113.69 o 
  -2   6  -8      431.43      466.74     30.14 o 
  -1   6  -8      311.08      358.63     26.60 o 
   0   6  -8      305.46      351.68     28.94 o 
  -3   7  -8      140.29      165.57     14.48 o 
   0   1  -7       10.23       10.18      1.42 o 
   0   2  -7      112.69      131.49      6.78 o 
   1   2  -7      231.42      246.72     11.98 o 
  -1   3  -7      640.69      678.52     54.67 o 
   0   3  -7       73.53       85.14      6.17 o 
   1   3  -7       38.92       45.86      4.73 o 
   2   3  -7        6.61        9.28      1.98 o 
  -1   4  -7      331.50      370.29     32.06 o 
   0   4  -7       74.84       85.65      6.69 o 
   1   4  -7       10.19       16.87      1.98 o 
   2   4  -7       68.47       78.23      4.48 o 
   3   4  -7      336.22      373.63     32.10 o 
  -2   5  -7       48.25       57.22      3.37 o 
  -1   5  -7       14.49       15.56      2.10 o 
   0   5  -7       12.25       12.02      2.02 o 
   1   5  -7       48.43       50.73      4.25 o 
   2   5  -7      108.28      124.48      9.20 o 
  -2   6  -7       29.14       28.40      2.62 o 
  -1   6  -7       18.78       24.10      2.79 o 
   0   6  -7        8.93        8.30      2.94 o 
   1   6  -7       31.26       38.81      2.50 o 
  -3   7  -7       73.70       89.44      7.06 o 
  -2   7  -7       16.07       20.49      2.00 o 
  -1   7  -7       44.23       49.17      4.46 o 
   0   0  -6      711.17      842.98     21.67 o 
   0   1  -6     2269.93     2516.81    139.58 o 
   1   1  -6      885.40      915.28     46.28 o 
  -1   2  -6     1423.59     1512.72    158.18 o 
   0   2  -6     1563.58     1688.43     91.73 o 
   1   2  -6      847.45      997.17     55.59 o 
   2   2  -6     1151.20     1272.99    126.45 o 
  -1   3  -6      836.88      846.47     77.65 o 
   0   3  -6      485.46      560.29     37.11 o 
   1   3  -6     1325.19     1518.72     93.61 o 
   2   3  -6      969.87     1094.38     83.23 o 
   3   3  -6      586.54      657.10     65.57 o 
  -2   4  -6     2141.09     2413.18    304.33 o 
  -1   4  -6     1869.53     2099.12    139.69 o 
   0   4  -6     1278.95     1468.44     86.60 o 
   1   4  -6      123.10      149.81     10.12 o 
   2   4  -6      415.36      475.69     38.01 o 
   3   4  -6      768.81      863.62     67.14 o 
   4   4  -6      232.51      274.02     29.91 o 
  -2   5  -6      602.83      659.23     52.30 o 
  -1   5  -6      259.46      277.65     21.44 o 
   0   5  -6     1007.49     1087.69     43.55 o 
   1   5  -6     1170.80     1310.25     84.06 o 
   2   5  -6      488.01      572.74     32.19 o 
   3   5  -6      167.64      200.88     18.82 o 
  -3   6  -6      536.33      617.44     64.86 o 
  -2   6  -6      658.23      683.34     31.62 o 
  -1   6  -6      652.44      644.95     36.29 o 
   0   6  -6      193.30      220.49      7.81 o 
   1   6  -6      333.81      387.85     16.91 o 
   2   6  -6      340.47      383.54     28.43 o 
  -3   7  -6      723.65      777.50     34.04 o 
  -2   7  -6      300.20      321.67     19.84 o 
  -1   7  -6      644.75      667.54     40.15 o 
   0   7  -6      225.15      262.07     12.03 o 
  -4   8  -6      122.01      140.52     12.35 o 
  -3   8  -6      185.28      184.48      7.20 o 
  -2   8  -6      490.42      526.24     24.16 o 
   0   1  -5      844.96      977.66     55.60 o 
   0   2  -5       16.97       18.77      1.55 o 
   1   2  -5      352.15      377.70     17.71 o 
  -1   3  -5      295.05      324.82     20.33 o 
   0   3  -5       35.39       41.11      2.60 o 
   1   3  -5       96.72      122.42      5.89 o 
   2   3  -5       32.55       44.91      4.32 o 
  -1   4  -5      108.67      118.74      8.00 o 
   0   4  -5      219.46      225.33     11.57 o 
   1   4  -5       52.80       63.46      4.75 o 
   2   4  -5      106.72      120.17      7.63 o 
   3   4  -5       97.41      114.97     11.06 o 
  -2   5  -5       41.46       47.52      3.56 o 
  -1   5  -5       67.94       71.31      5.66 o 
   0   5  -5      456.97      462.64     20.68 o 
   1   5  -5      378.64      405.68     21.67 o 
   2   5  -5       86.51      101.11      9.81 o 
   3   5  -5       13.27       16.27      2.23 o 
   4   5  -5       68.04       82.11      4.44 o 
  -2   6  -5      111.16      113.54      5.02 o 
  -1   6  -5      215.35      205.76     12.89 o 
   0   6  -5       20.41       19.86      2.00 o 
   1   6  -5       15.69       20.40      2.10 o 
   2   6  -5       13.31       11.54      2.31 o 
  -3   7  -5       53.51       54.26      1.88 o 
  -2   7  -5       34.53       31.31      2.96 o 
  -1   7  -5       11.22        6.95      2.12 o 
   0   7  -5       18.69       23.07      1.94 o 
   1   7  -5        1.08        2.65      2.13 o 
  -3   8  -5       45.84       48.10      2.67 o 
  -2   8  -5       15.46       16.30      3.33 o 
  -1   8  -5       10.85        8.63      2.41 o 
  -4   9  -5       22.84       31.37      2.65 o 
   0   1  -4     2475.18     2537.72    116.09 o 
   1   1  -4     1916.91     2095.66    106.44 o 
  -1   2  -4     1059.02     1158.64    155.81 o 
   0   2  -4     2734.84     2925.50    140.33 o 
   1   2  -4     2442.45     2650.44    136.73 o 
   2   2  -4      662.75      703.68     83.08 o 
  -1   3  -4     2130.95     2062.39     13.31 o 
   0   3  -4     1580.99     1623.56     87.40 o 
   1   3  -4     1976.70     2199.43    115.25 o 
   2   3  -4     1267.03     1382.05     74.70 o 
   3   3  -4      932.65      964.58     99.92 o 
  -2   4  -4     1280.98     1262.67    103.42 o 
  -1   4  -4     1246.30     1169.29     80.58 o 
   0   4  -4     1478.35     1531.19     71.83 o 
   1   4  -4      685.21      728.53     34.01 o 
   2   4  -4     1104.71     1183.27     97.29 o 
   3   4  -4      649.13      704.70     48.84 o 
   4   4  -4      340.80      373.37     34.15 o 
  -2   5  -4     2281.60     2296.33    116.98 o 
  -1   5  -4      389.17      399.29     21.10 o 
   0   5  -4     1345.37     1419.79     50.77 o 
   1   5  -4      636.09      679.98     34.53 o 
   2   5  -4      466.13      496.33     35.03 o 
   3   5  -4      686.51      735.59     60.81 o 
   4   5  -4      535.49      591.85     45.03 o 
  -3   6  -4      880.64      826.45     43.80 o 
  -2   6  -4      666.02      655.84     19.74 o 
  -1   6  -4     1357.28     1405.31     36.20 o 
   0   6  -4      647.95      670.71     32.88 o 
   1   6  -4      867.16      881.12     44.25 o 
   2   6  -4      675.90      743.17     54.79 o 
   3   6  -4      106.96      137.30     18.44 o 
  -3   7  -4      724.82      718.50     20.03 o 
  -2   7  -4      558.12      580.54     13.09 o 
  -1   7  -4      411.51      421.85     17.47 o 
   0   7  -4      300.64      336.18     13.53 o 
   1   7  -4      331.22      339.47     14.92 o 
  -4   8  -4      411.53      443.96     30.96 o 
  -3   8  -4      599.02      646.80     21.64 o 
  -2   8  -4      506.68      532.57     13.31 o 
  -1   8  -4      422.16      421.27     17.16 o 
   0   8  -4      367.24      394.83     19.45 o 
  -4   9  -4      375.05      373.04     17.38 o 
  -3   9  -4      219.64      226.13      8.53 o 
   0   1  -3      116.19      121.99      6.57 o 
   0   2  -3      643.76      773.36      4.37 o 
   1   2  -3      668.03      734.13     27.53 o 
  -1   3  -3       93.35       95.53      3.68 o 
   0   3  -3       28.79       34.28      1.33 o 
   1   3  -3      136.09      150.82      5.99 o 
   2   3  -3      278.22      287.99     17.16 o 
  -1   4  -3       50.43       52.62      2.02 o 
   0   4  -3      105.02      118.32      4.05 o 
   1   4  -3       10.49       13.31      1.94 o 
   2   4  -3       93.26       99.38      6.78 o 
   3   4  -3       10.25       10.39      1.63 o 
  -2   5  -3      119.44      120.76      2.71 o 
  -1   5  -3        8.72       12.89      1.26 o 
   0   5  -3       47.52       48.67      1.53 o 
   1   5  -3      227.65      225.19     13.15 o 
   2   5  -3       71.37       76.71      4.47 o 
   3   5  -3      147.52      153.40      9.49 o 
   4   5  -3        3.91        3.86      2.20 o 
  -2   6  -3      236.52      242.59      5.46 o 
  -1   6  -3      322.11      288.04     12.80 o 
   0   6  -3        0.15        5.61      1.57 o 
   1   6  -3      146.39      151.36      7.50 o 
   2   6  -3      126.98      126.17      7.28 o 
   3   6  -3       27.57       27.20      5.01 o 
  -3   7  -3       94.15       90.70      2.11 o 
  -2   7  -3       28.53       27.02      1.74 o 
  -1   7  -3       96.20       96.78      3.75 o 
   0   7  -3        6.89        6.49      1.90 o 
   1   7  -3       28.79       29.71      2.10 o 
   2   7  -3       39.44       36.32      4.26 o 
  -3   8  -3        8.86       11.21      2.24 o 
  -2   8  -3       78.72       82.55      4.75 o 
  -1   8  -3        7.47        5.48      2.65 o 
   0   8  -3        4.13        4.89      2.27 o 
  -4   9  -3       14.85       16.12      2.68 o 
  -3   9  -3        4.32        7.36      2.38 o 
  -2   9  -3        6.51        4.58      2.96 o 
   0   0  -2      145.58      176.82      5.32 o 
   0   1  -2     5134.48     5088.47     62.16 o 
   1   1  -2     2417.91     2615.56    190.97 o 
   0   2  -2     1859.44     1938.91     75.87 o 
   1   2  -2     2875.83     2935.31    121.61 o 
   2   2  -2     2451.23     2382.45    126.93 o 
  -1   3  -2     1372.06     1314.41     43.53 o 
   0   3  -2     2325.25     2243.37     39.47 o 
   1   3  -2     2552.70     2449.38     82.79 o 
   2   3  -2      815.29      835.38     35.72 o 
   3   3  -2     2737.38     2668.74    106.66 o 
  -2   4  -2     7156.62     7085.17    157.63 o 
  -1   4  -2     1120.90     1143.23     20.24 o 
   0   4  -2     2014.83     1945.95     40.36 o 
   1   4  -2     1552.02     1540.87     37.86 o 
   2   4  -2     1115.77     1137.64     48.61 o 
   3   4  -2      640.30      684.25     29.81 o 
   4   4  -2      890.92      946.72     52.64 o 
  -2   5  -2     1095.71     1083.30     20.04 o 
  -1   5  -2     1504.11     1428.94     55.71 o 
   0   5  -2     1166.40     1123.40     29.09 o 
   1   5  -2     1066.15     1065.85     21.54 o 
   2   5  -2     1050.26     1077.55     43.91 o 
   3   5  -2      384.47      411.33     21.42 o 
   4   5  -2      481.35      549.61     38.69 o 
  -3   6  -2      706.60      680.74     14.01 o 
  -2   6  -2     1333.07     1330.23     38.37 o 
  -1   6  -2     1155.24     1127.93     42.53 o 
   0   6  -2      722.04      695.19     12.95 o 
   1   6  -2      816.73      829.41     23.43 o 
   2   6  -2      574.27      603.93     17.35 o 
   3   6  -2      601.85      669.30     44.65 o 
  -3   7  -2     1046.16     1084.70     16.83 o 
  -2   7  -2     1148.65     1113.49     45.94 o 
  -1   7  -2      699.37      677.12     24.66 o 
   0   7  -2      932.11      919.97     31.53 o 
   1   7  -2      445.16      468.48     11.06 o 
   2   7  -2      374.31      413.36     33.38 o 
  -4   8  -2      663.49      646.81     16.45 o 
  -3   8  -2      585.45      561.50     12.63 o 
  -2   8  -2      216.40      223.92      8.75 o 
  -1   8  -2      826.67      818.47     39.75 o 
   0   8  -2      344.15      345.68     14.61 o 
   1   8  -2      158.62      171.98      6.77 o 
  -4   9  -2      258.59      276.98      3.67 o 
  -3   9  -2      842.05      820.10     25.69 o 
  -2   9  -2      237.95      225.79     35.77 o 
  -1   9  -2      216.73      232.97     15.84 o 
   0   1  -1     1298.86     1412.32     39.44 o 
   0   2  -1      199.52      220.37      8.09 o 
   1   2  -1      343.69      399.69      6.99 o 
  -1   3  -1     3123.49     3189.34     87.40 o 
   0   3  -1      122.17      130.82      2.53 o 
   1   3  -1      368.45      374.53      8.01 o 
   2   3  -1      257.74      279.45      6.62 o 
  -1   4  -1      679.01      707.83     35.54 o 
   0   4  -1      458.97      469.33      7.62 o 
   1   4  -1       99.60      110.52      3.34 o 
   2   4  -1      191.69      204.50      3.84 o 
   3   4  -1      492.71      535.45     12.86 o 
  -2   5  -1       54.41       65.36      2.42 o 
  -1   5  -1      111.88      114.68      4.44 o 
   0   5  -1      401.57      409.90     14.10 o 
   1   5  -1      170.62      178.87      5.09 o 
   2   5  -1      226.90      225.68      5.75 o 
   3   5  -1       95.49      101.33      4.71 o 
   4   5  -1       18.99       24.30      2.07 o 
  -2   6  -1       90.50       86.16      2.28 o 
  -1   6  -1      517.61      483.53     18.89 o 
   0   6  -1       43.54       37.18      1.52 o 
   1   6  -1        0.42        6.95      2.24 o 
   2   6  -1        7.86        7.43      1.88 o 
   3   6  -1       11.59       15.00      3.52 o 
  -3   7  -1      128.33      120.71      1.73 o 
  -2   7  -1       38.26       35.31      2.65 o 
  -1   7  -1       38.24       36.13      2.41 o 
   0   7  -1       84.55       88.08      2.26 o 
   1   7  -1       18.73       18.85      2.15 o 
   2   7  -1        8.87        8.35      4.02 o 
  -3   8  -1      106.15       98.60      3.20 o 
  -2   8  -1       73.50       69.65      2.17 o 
  -1   8  -1        6.75       10.13      2.27 o 
   0   8  -1      135.11      135.55      5.45 o 
   1   8  -1        8.86        9.37      3.36 o 
  -4   9  -1       54.30       51.26      2.19 o 
  -3   9  -1       78.13       86.55      3.10 o 
  -2   9  -1       41.08       50.33      4.30 o 
  -1   9  -1       95.92      105.00      4.68 o 
   0   1   0      426.41      459.80     13.09 o 
   1   1   0     3310.91     3363.45     23.78 o 
  -1   2   0     3155.37     3045.81     26.08 o 
   0   2   0     3287.19     3237.74     90.50 o 
   1   2   0     4502.01     4454.51     83.91 o 
   2   2   0     1092.73      991.59     39.26 o 
  -1   3   0     4522.78     4342.07     64.36 o 
   0   3   0     4435.17     4194.76    108.94 o 
   1   3   0     1888.12     1874.71     32.84 o 
   2   3   0     1676.66     1691.35     38.34 o 
   3   3   0     1451.31     1534.99     37.89 o 
  -2   4   0     1463.01     1325.03     78.70 o 
  -1   4   0     1556.72     1447.03     68.12 o 
   0   4   0      429.00      413.68      6.23 o 
   1   4   0     4716.12     4472.82     66.77 o 
   2   4   0     1163.25     1127.08     46.23 o 
   3   4   0      592.55      607.69     13.14 o 
   4   4   0     1013.77     1093.34     65.56 o 
  -2   5   0     1813.16     1719.43     57.65 o 
  -1   5   0     4597.28     4265.07     47.67 o 
   0   5   0      377.99      364.73      8.10 o 
   1   5   0      597.88      578.05     14.60 o 
   2   5   0     1116.52     1137.82     50.22 o 
   3   5   0      841.32      882.38     30.89 o 
   4   5   0      314.60      356.90      9.61 o 
   5   5   0      699.21      775.77     50.04 o 
  -3   6   0     1339.71     1298.56     88.95 o 
  -2   6   0     1078.30      947.91     36.42 o 
  -1   6   0      840.13      747.71     30.03 o 
   0   6   0     2642.08     2538.60     55.13 o 
   1   6   0      601.51      610.61     14.75 o 
   2   6   0      688.00      691.61     31.62 o 
   3   6   0      489.80      495.34     32.74 o 
   4   6   0      222.98      252.07     10.58 o 
  -3   7   0      649.60      586.65     18.86 o 
  -2   7   0     1105.19     1000.06     43.89 o 
  -1   7   0      480.93      445.42     17.61 o 
   0   7   0      641.68      621.85     19.46 o 
   1   7   0      552.41      546.18     21.06 o 
   2   7   0      401.00      400.86     25.34 o 
  -4   8   0     1009.00      953.32     72.95 o 
  -3   8   0      842.91      783.25     31.07 o 
  -2   8   0      631.62      581.73     27.08 o 
  -1   8   0      614.93      548.99     22.01 o 
   0   8   0      287.65      291.76     15.07 o 
   1   8   0      373.37      356.88     17.71 o 
  -4   9   0      267.46      253.00      7.09 o 
  -3   9   0      568.86      541.58     16.32 o 
  -2   9   0      392.78      363.94     24.61 o 
  -1   9   0      431.70      460.76     22.97 o 
  -5  10   0      644.29      614.10     48.17 o 
  -4  10   0      314.20      314.86     15.06 o 
   0   1   1     1304.92     1448.29     21.94 o 
   0   2   1      198.14      239.09      8.70 o 
   1   2   1     3122.33     3417.84     75.21 o 
  -1   3   1      342.72      373.06      9.67 o 
   0   3   1      122.17      133.02      2.36 o 
   1   3   1      676.64      784.94     12.65 o 
   2   3   1       53.72       66.76      2.03 o 
  -1   4   1      368.42      353.28     10.03 o 
   0   4   1      459.00      475.89      8.67 o 
   1   4   1      112.04      121.93      3.51 o 
   2   4   1       91.30       94.09      1.99 o 
   3   4   1      127.87      129.25      5.07 o 
  -2   5   1      258.16      248.58      9.25 o 
  -1   5   1       99.78      106.19      3.21 o 
   0   5   1      404.17      420.68     11.90 o 
   1   5   1      520.20      536.74     13.45 o 
   2   5   1       38.42       37.16      2.65 o 
   3   5   1      105.67      103.16      3.47 o 
   4   5   1       54.57       57.82      3.76 o 
  -2   6   1      192.24      183.37      9.47 o 
  -1   6   1      171.31      168.91      4.82 o 
   0   6   1       43.60       39.39      1.78 o 
   1   6   1       37.99       37.42      1.68 o 
   2   6   1       72.98       74.59      2.49 o 
   3   6   1       78.20       89.15      5.68 o 
  -3   7   1      491.08      433.00     26.58 o 
  -2   7   1      226.87      205.90      9.60 o 
  -1   7   1        0.40        1.86      1.57 o 
   0   7   1       84.17       89.45      3.10 o 
   1   7   1        6.74        8.41      2.00 o 
   2   7   1       40.93       45.27      2.71 o 
  -3   8   1       95.44       90.97      3.47 o 
  -2   8   1        7.88        9.78      2.08 o 
  -1   8   1       18.69       19.56      1.83 o 
   0   8   1      134.53      135.80      4.16 o 
   1   8   1       95.83       99.56      2.89 o 
  -4   9   1       19.15       20.74      2.12 o 
  -3   9   1       11.66       18.70      3.25 o 
  -2   9   1        8.91        8.35      2.74 o 
  -1   9   1        8.77        9.77      2.90 o 
   0   0   2       95.17      146.65      4.21 o 
   0   1   2     5274.52     5019.78     86.84 o 
   1   1   2    10784.73    11533.57     73.88 o 
  -1   2   2     2564.82     2538.30     40.96 o 
   0   2   2     1923.22     2060.85     37.13 o 
   1   2   2     1818.55     1933.13     38.66 o 
   2   2   2     7002.30     7269.02    339.67 o 
  -1   3   2     2985.91     2969.39     54.92 o 
   0   3   2     2072.93     2053.44     40.61 o 
   1   3   2     1041.87     1101.34     21.29 o 
   2   3   2     1140.30     1156.25     44.79 o 
   3   3   2      598.39      587.02     49.11 o 
  -2   4   2     2128.51     1990.79     57.61 o 
  -1   4   2     2637.93     2482.72     49.40 o 
   0   4   2     2077.75     2094.42     28.67 o 
   1   4   2     1413.42     1414.82     23.60 o 
   2   4   2     1436.59     1471.30     46.36 o 
   3   4   2     1069.64     1096.31     67.10 o 
   4   4   2      613.92      581.67     45.36 o 
  -2   5   2      920.63      860.72     16.22 o 
  -1   5   2     1543.64     1480.34     33.03 o 
   0   5   2     1178.60     1158.96     18.83 o 
   1   5   2     1323.70     1333.59     25.40 o 
   2   5   2      964.85      998.90     22.41 o 
   3   5   2      660.22      695.21     22.07 o 
   4   5   2      244.16      277.95     15.05 o 
  -3   6   2     2431.07     2326.01     82.49 o 
  -2   6   2     1299.80     1213.06     33.83 o 
  -1   6   2      958.57      892.13     25.41 o 
   0   6   2      575.44      568.60     13.39 o 
   1   6   2      714.56      728.39     22.56 o 
   2   6   2      239.73      256.31      8.73 o 
   3   6   2      855.70      850.63     40.78 o 
  -3   7   2      662.56      613.96     26.82 o 
  -2   7   2      959.94      879.37     34.86 o 
  -1   7   2      920.76      837.42     25.08 o 
   0   7   2     1076.52     1040.35     28.77 o 
   1   7   2      744.53      749.96     23.16 o 
   2   7   2      266.50      263.11     10.41 o 
  -4   8   2      860.14      759.38     59.65 o 
  -3   8   2      491.32      459.72     24.61 o 
  -2   8   2      567.65      533.38     27.18 o 
  -1   8   2      365.21      351.38      9.33 o 
   0   8   2      299.72      293.40      6.75 o 
   1   8   2      262.84      268.89      5.70 o 
  -4   9   2      447.51      419.95     18.20 o 
  -3   9   2      540.25      494.04     30.44 o 
  -2   9   2      399.90      371.67     31.03 o 
  -1   9   2      164.07      150.73      8.23 o 
   0   1   3      117.14      124.88      3.34 o 
   0   2   3      644.20      717.34     12.52 o 
   1   2   3       92.39      102.84      3.90 o 
  -1   3   3      667.87      695.61     12.29 o 
   0   3   3       28.89       34.57      1.88 o 
   1   3   3       50.14       56.17      1.54 o 
   2   3   3      119.68      122.77      2.64 o 
  -1   4   3      135.68      137.49      2.89 o 
   0   4   3      104.28      116.91      4.11 o 
   1   4   3        8.66       10.26      1.33 o 
   2   4   3      236.51      254.19      5.36 o 
   3   4   3       93.75       89.83      3.47 o 
  -2   5   3      277.88      263.12      7.36 o 
  -1   5   3       10.42       10.98      2.18 o 
   0   5   3       47.89       52.57      1.95 o 
   1   5   3      322.27      326.81      5.62 o 
   2   5   3       28.44       25.99      1.84 o 
   3   5   3        9.09       10.67      2.40 o 
   4   5   3       14.66       16.10      2.31 o 
  -2   6   3       93.65       91.26      2.29 o 
  -1   6   3      229.00      212.03      4.92 o 
   0   6   3        0.14        8.78      3.56 o 
   1   6   3       96.76       98.37      2.93 o 
   2   6   3       79.38       81.41      3.61 o 
   3   6   3        4.40       11.10      2.74 o 
  -3   7   3       10.45        9.95      1.64 o 
  -2   7   3       71.55       72.46      1.71 o 
  -1   7   3      146.57      133.39      3.48 o 
   0   7   3        6.73        9.61      2.36 o 
   1   7   3        7.50        7.62      2.83 o 
   2   7   3        6.38        5.56      2.84 o 
  -3   8   3      146.48      135.90      5.31 o 
  -2   8   3      126.50      119.27      4.21 o 
  -1   8   3       28.83       31.02      2.69 o 
   0   8   3        3.94        7.08      2.22 o 
  -4   9   3        3.98        4.92      2.21 o 
  -3   9   3       27.55       27.20      2.27 o 
  -2   9   3       39.36       33.38      2.96 o 
   0   0   4     5697.14     5479.84     43.46 o 
   0   1   4     2384.56     2310.64     58.10 o 
   1   1   4     1155.89     1232.88     21.32 o 
  -1   2   4     1362.86     1278.70     33.84 o 
   0   2   4     2817.68     2849.56     43.67 o 
   1   2   4     2210.92     2198.55     37.31 o 
   2   2   4      904.36      864.85     12.67 o 
  -1   3   4     2718.23     2871.15     12.22 o 
   0   3   4     1412.21     1398.30     42.76 o 
   1   3   4     1373.38     1374.80     35.52 o 
   2   3   4     2408.06     2439.49     31.38 o 
   3   3   4      651.83      644.82     14.07 o 
  -2   4   4      485.59      467.40     35.49 o 
  -1   4   4     2018.28     2008.75     49.70 o 
   0   4   4     1425.75     1461.57     38.03 o 
   1   4   4      446.35      469.86     18.63 o 
   2   4   4      721.05      738.50     12.63 o 
   3   4   4      753.92      767.47     17.66 o 
   4   4   4      384.72      401.60     37.26 o 
  -2   5   4     1247.35     1242.37     36.62 o 
  -1   5   4      709.17      697.94     25.92 o 
   0   5   4     1277.67     1265.30     40.34 o 
   1   5   4     1256.69     1261.55     32.11 o 
   2   5   4      558.95      572.59     14.68 o 
   3   5   4      645.18      705.09     10.67 o 
   4   5   4      367.19      372.87     14.73 o 
  -3   6   4      898.94      818.04     44.99 o 
  -2   6   4     1154.64     1120.36     37.28 o 
  -1   6   4      704.88      663.68     17.81 o 
   0   6   4      686.72      672.55     23.03 o 
   1   6   4      421.33      435.79     13.17 o 
   2   6   4      536.31      568.87     14.21 o 
   3   6   4      146.10      148.29      7.50 o 
  -3   7   4      692.61      670.19     12.79 o 
  -2   7   4      340.74      324.64     10.16 o 
  -1   7   4      852.74      780.96     24.62 o 
   0   7   4      344.44      341.10     12.45 o 
   1   7   4      358.10      354.43     13.22 o 
  -4   8   4      249.28      234.51     14.24 o 
  -3   8   4      714.98      682.72     21.71 o 
  -2   8   4      742.34      706.81     24.00 o 
  -1   8   4      258.60      241.28      9.51 o 
   0   8   4      405.63      404.02     13.55 o 
  -4   9   4      564.81      535.68     22.45 o 
  -3   9   4      104.20      113.95      2.74 o 
   0   1   5      843.74      918.67     21.15 o 
   0   2   5       17.16       19.70      1.04 o 
   1   2   5      293.84      267.56     11.81 o 
  -1   3   5      352.91      323.30     15.55 o 
   0   3   5       35.30       39.11      1.21 o 
   1   3   5      109.73      113.31      4.39 o 
   2   3   5       41.70       45.52      1.37 o 
  -1   4   5       96.86      107.81      5.76 o 
   0   4   5      219.75      229.01      8.06 o 
   1   4   5       67.89       66.31      2.61 o 
   2   4   5      110.98      110.40      3.79 o 
   3   4   5       53.92       55.18      1.96 o 
  -2   5   5       32.14       31.04      1.68 o 
  -1   5   5       52.75       55.45      2.17 o 
   0   5   5      456.01      429.44     16.76 o 
   1   5   5      214.23      209.90      7.45 o 
   2   5   5       34.54       28.97      2.07 o 
   3   5   5       45.67       45.71      2.36 o 
   4   5   5       22.82       23.34      2.48 o 
  -2   6   5      105.93      101.19      2.84 o 
  -1   6   5      378.35      340.13     15.92 o 
   0   6   5       20.41       15.88      2.00 o 
   1   6   5       11.10       15.78      2.51 o 
   2   6   5       15.41       17.06      2.42 o 
  -3   7   5       98.05       99.15      4.00 o 
  -2   7   5       86.32       79.72      2.84 o 
  -1   7   5       15.74       15.84      2.02 o 
   0   7   5       18.98       14.76      2.34 o 
   1   7   5       10.80        8.98      2.55 o 
  -3   8   5       13.63       11.49      2.24 o 
  -2   8   5       13.56       13.41      2.27 o 
  -1   8   5        1.07        3.05      3.49 o 
  -4   9   5       67.94       62.46      3.65 o 
   0   0   6      421.63      462.03     13.29 o 
   0   1   6     2309.62     2177.14     17.47 o 
   1   1   6     1613.90     1589.70     47.22 o 
  -1   2   6      956.98      816.13     11.45 o 
   0   2   6     1478.89     1335.71     44.83 o 
   1   2   6      679.25      614.87     12.58 o 
   2   2   6     2615.68     2561.44     73.78 o 
  -1   3   6      845.69      783.36     39.71 o 
   0   3   6      571.18      561.37     19.62 o 
   1   3   6     1658.55     1521.41     48.58 o 
   2   3   6      565.91      555.61     11.55 o 
   3   3   6      508.36      497.72     13.41 o 
  -2   4   6     1018.14      903.07     53.15 o 
  -1   4   6     1420.57     1283.68     70.69 o 
   0   4   6     1314.90     1282.12     52.37 o 
   1   4   6      221.44      212.21      8.66 o 
   2   4   6      646.32      616.72     19.85 o 
   3   4   6      753.31      743.01     13.26 o 
   4   4   6      111.30      115.44      3.38 o 
  -2   5   6      914.30      840.82     20.98 o 
  -1   5   6      153.84      160.33      6.68 o 
   0   5   6     1029.73     1009.40     37.69 o 
   1   5   6      753.55      713.40     28.36 o 
   2   5   6      297.51      299.16      5.31 o 
   3   5   6      193.91      202.89      4.91 o 
  -3   6   6      757.10      764.35     35.25 o 
  -2   6   6      393.44      381.97     15.78 o 
  -1   6   6     1068.39     1016.47     43.03 o 
   0   6   6      167.33      177.86      8.51 o 
   1   6   6      607.42      586.35     23.79 o 
   2   6   6      402.05      410.53     13.45 o 
  -3   7   6      682.48      642.00     23.35 o 
  -2   7   6      571.53      561.37     24.65 o 
  -1   7   6      377.71      375.15     18.96 o 
   0   7   6      221.62      225.53     13.36 o 
  -4   8   6      316.08      321.95     13.55 o 
  -3   8   6      133.63      131.33      3.37 o 
  -2   8   6      350.13      354.65     14.81 o 
   0   1   7       10.44        8.83      1.36 o 
   0   2   7      112.22      106.64      2.90 o 
   1   2   7      642.55      578.48     21.48 o 
  -1   3   7      230.07      185.49      8.29 o 
   0   3   7       73.55       71.37      4.55 o 
   1   3   7      332.02      309.83      6.22 o 
   2   3   7       48.24       43.97      1.98 o 
  -1   4   7       38.50       34.42      2.15 o 
   0   4   7       75.28       70.94      2.80 o 
   1   4   7       14.56       11.32      1.77 o 
   2   4   7       28.91       28.16      1.90 o 
   3   4   7       73.09       75.98      2.12 o 
  -2   5   7        6.73        5.76      2.31 o 
  -1   5   7       10.21        8.28      1.80 o 
   0   5   7       12.54        8.85      2.11 o 
   1   5   7       19.17       18.68      3.32 o 
   2   5   7       16.08       15.82      2.81 o 
  -2   6   7       68.93       65.64      2.23 o 
  -1   6   7       47.91       41.78      2.08 o 
   0   6   7        8.96        9.38      2.37 o 
   1   6   7       44.07       43.25      2.56 o 
  -3   7   7      336.70      305.05     11.12 o 
  -2   7   7      108.36      103.92      4.84 o 
  -1   7   7       30.90       28.31      2.93 o 
   0   0   8     1476.12     1276.33     35.54 o 
   0   1   8      582.83      534.07      6.39 o 
   1   1   8      337.15      322.62      7.12 o 
  -1   2   8     1299.26     1164.40     36.93 o 
   0   2   8      577.48      506.12     14.57 o 
   1   2   8      988.38      896.75     25.96 o 
   2   2   8      223.26      233.08      4.80 o 
  -1   3   8      423.57      343.27     18.40 o 
   0   3   8      990.90      890.56     41.58 o 
   1   3   8      450.54      412.12     16.27 o 
   2   3   8      417.62      363.65     11.71 o 
   3   3   8      901.14      824.77     43.43 o 
  -2   4   8     1304.25     1013.01    114.31 o 
  -1   4   8      203.23      187.58     12.57 o 
   0   4   8      413.38      365.83     16.84 o 
   1   4   8      473.54      429.28     16.34 o 
   2   4   8      344.00      313.97      9.37 o 
   3   4   8      102.66      100.52      2.35 o 
  -2   5   8      569.65      462.14     30.76 o 
  -1   5   8      481.29      415.11     24.60 o 
   0   5   8      374.19      340.64     19.53 o 
   1   5   8      268.14      244.86      7.56 o 
  -3   6   8      226.58      229.21     14.89 o 
  -2   6   8      370.26      347.45     21.82 o 
  -1   6   8      280.12      263.32     13.53 o 
   0   6   8      365.09      333.49     15.45 o 
  -3   7   8      229.58      226.46      7.80 o 
   0   1   9       31.89       26.95      2.25 o 
   0   2   9       38.38       36.74      1.99 o 
   1   2   9       96.70       81.19      2.87 o 
  -1   3   9      100.85       82.07      2.64 o 
   0   3   9       11.90       12.32      2.08 o 
   1   3   9       91.17       77.73      4.00 o 
   2   3   9       27.49       24.38      2.19 o 
  -1   4   9        2.01        0.23      2.34 o 
   0   4   9       78.30       62.76      2.44 o 
   1   4   9        8.32       11.59      2.25 o 
  -2   5   9       40.10       33.72      5.02 o 
  -1   5   9       11.80        7.11      2.25 o 
   0   5   9       18.46       15.23      2.43 o 
   0   0  10      738.93      587.48     15.07 o 
   0   1  10      224.02      200.28      2.53 o 
   1   1  10      595.01      513.48     20.82 o 
  -1   2  10      617.54      513.99     20.03 o 
   0   2  10      257.13      230.97      6.98 o 
   1   2  10      231.92      204.76      6.28 o 
   2   2  10      403.39      349.65     17.60 o 
  -1   3  10      199.51      179.19      7.60 o 
   0   3  10      286.20      246.95      5.99 o 
   1   3  10      364.37      308.05     12.32 o 
  -2   4  10      580.95      448.23     61.33 o 
  -1   4  10      230.13      199.59      8.49 o 
   0   1  11       28.56       23.22      2.60 o 
                                                 
